# Supplementary material for: Analysis of the Small Auxin-Up RNA (SAUR) Genes Regulating Root Growth Angle (RGA) in Apple
Source: Genes (Basel). 2022 Nov 15;13(11):2121. doi: 10.3390/genes13112121 (PMC9690538; doi:10.3390/genes13112121)
Supplement: Supplementary file 1 [file genes-13-02121-s001.zip › Table S2-R.xls]

## Sheet: Table S2
Table S2 Tissue specific expressions of apple SAUR genes in RNA-seq database of hybreids from 'BC' and 'M9' after cutting
Name	Accession	Stems			Roots
		Small RGA	Large RGA	Small RGA_vs_Large RGA_DESeq2_(FDR_0.05_FC_1)	Small RGA	Large RGA	Small RGA_vs_Large RGA_DESeq2_(FDR_0.05_FC_1)
MdSAUR1	MD00G1033700	0	0	-	0	0	-
MdSAUR2	MD00G1036600	3.89336	2.75612	up	2.4263	1.21795	-
MdSAUR3	MD00G1067200	0	0	-	0	0	-
MdSAUR4	MD01G1106100	0.280698	0.35026	-	0	0.0625757	-
MdSAUR5	MD01G1200100	0.289052	0.331225	-	0	0.128805	-
MdSAUR6	MD01G1227100	58.0998	48.0032	-	32.3833	59.1632	-
MdSAUR7	MD02G1100000	2.29655	2.74587	-	3.41226	3.65267	-
MdSAUR8	MD02G1100200	38.9053	86.3044	-	23.8716	50.9207	-
MdSAUR9	MD02G1133900	7.9818	15.4297	-	0.510987	0.664451	-
MdSAUR10	MD02G1205700	61.125	24.2248	-	43.3711	33.6685	-
MdSAUR11	MD04G1082600	7.97882	2.85717	-	5.14364	2.54612	-
MdSAUR12	MD04G1093700	0	0.0788387	-	0	0	-
MdSAUR13	MD04G1095800	0	0	-	0	0	-
MdSAUR14	MD05G1051600	8.76827	20.5539	up	4.90145	12.3144	-
MdSAUR15	MD05G1051700	4.62643	8.6047	-	1.28602	3.62776	-
MdSAUR16	MD05G1051800	3.54067	7.41929	-	2.23722	4.69834	-
MdSAUR17	MD05G1052000	1.57761	4.87413	up	0.920329	0.315675	-
MdSAUR18	MD05G1052100	3.05245	6.95003	up	0.563024	0.619567	-
MdSAUR19	MD05G1052200	0.123569	2.19235	up	0.12081	0	-
MdSAUR20	MD05G1052300	0	0.385604	-	0	0	-
MdSAUR21	MD05G1052400	1.00447	4.32156	up	0.585916	0.324619	-
MdSAUR22	MD05G1052500	1.28699	2.69281	-	0.418854	0.33311	-
MdSAUR23	MD05G1052800	0	0	-	0	0	-
MdSAUR24	MD05G1053200	0	0	-	0	0	-
MdSAUR25	MD05G1113200	3.7751	4.11475	-	0.702116	0.412167	-
MdSAUR26	MD05G1113300	15.882	18.2691	-	3.37401	1.84093	-
MdSAUR27	MD05G1113400	10.6138	11.3486	up	5.02762	2.15667	-
MdSAUR28	MD05G1113500	0	0	-	0	0	-
MdSAUR29	MD05G1113600	0.715006	2.78148	up	1.27616	1.26949	-
MdSAUR30	MD05G1113700	0	0.697636	-	0	0	-
MdSAUR31	MD05G1219800	1.2629	3.13908	-	1.49236	0.997189	-
MdSAUR32	MD05G1223400	33.8867	41.6865	-	28.2587	21.8581	-
MdSAUR33	MD06G1137300	1.2158	2.13022	-	2.33813	1.42495	-
MdSAUR34	MD07G1117400	13.3266	12.4994	-	7.09295	7.18713	-
MdSAUR35	MD07G1151400	0	0	-	0	0	-
MdSAUR36	MD07G1156400	4.73478	3.95775	-	5.26018	2.80391	-
MdSAUR37	MD07G1172500	0	0	-	0	0	-
MdSAUR38	MD07G1220700	0	0.0144603	-	0	0	-
MdSAUR39	MD07G1297400	16.3635	11.0539	-	8.86019	7.10053	-
MdSAUR40	MD08G1014900	72.8194	93.7952	-	47.2194	55.4144	-
MdSAUR41	MD08G1015100	5.10644	7.82603	-	10.379	13.5406	-
MdSAUR42	MD08G1124000	11.9387	13.1119	-	40.506	64.0657	-
MdSAUR43	MD09G1089100	0	0	-	0	0	-
MdSAUR44	MD09G1166200	0	0	-	0	0.169725	-
MdSAUR45	MD09G1166300	0	0	-	0	0	-
MdSAUR46	MD09G1166400	0	0	-	0	0	-
MdSAUR47	MD09G1170600	0.0123783	0	-	0	0	-
MdSAUR48	MD09G1176000	0	0	-	0	0.137372	-
MdSAUR49	MD09G1176100	0.164052	0	-	0	0.203854	-
MdSAUR50	MD10G1058700	0	0	-	0	0	-
MdSAUR51	MD10G1059000	0	0	-	0	0	-
MdSAUR52	MD10G1059100	0	0	-	0	0	-
MdSAUR53	MD10G1059200	3.0068	9.40312	up	0.55822	0.437056	-
MdSAUR54	MD10G1059300	0	0	-	0	0	-
MdSAUR55	MD10G1059400	0.337314	0.532536	-	0	0.0506127	-
MdSAUR56	MD10G1059500	1.327	9.93547	up	0.283407	0.821706	-
MdSAUR57	MD10G1059600	9.66616	18.3041	up	8.97849	6.19624	-
MdSAUR58	MD10G1059700	4.29607	11.0546	up	4.50631	2.35164	-
MdSAUR59	MD10G1059800	0.533514	1.56022	up	0.374258	0.569654	-
MdSAUR60	MD10G1060100	1.6942	6.91005	up	1.5552	1.07347	-
MdSAUR61	MD10G1060200	1.11117	2.57635	up	0.410249	0.545701	-
MdSAUR62	MD10G1060300	0.168695	1.00101	up	0	0	-
MdSAUR63	MD10G1060400	0	0.110567	-	0	0	-
MdSAUR64	MD10G1060500	0.0427433	0.175944	-	0	0	-
MdSAUR65	MD10G1060600	0.544669	2.46693	-	0.0606433	0.199314	-
MdSAUR66	MD10G1060700	0.0497587	0.234876	-	0	0.116297	-
MdSAUR67	MD10G1060800	4.48505	11.4939	up	1.40268	1.67794	-
MdSAUR68	MD10G1060900	2.78487	6.706	-	0.990748	0.658809	-
MdSAUR69	MD10G1061000	0.42606	1.57612	-	0.739756	0.559244	-
MdSAUR70	MD10G1061100	1.29516	5.66163	up	0.418947	0.922244	-
MdSAUR71	MD10G1061300	12.9431	21.149	-	3.94415	8.25205	-
MdSAUR72	MD10G1061400	60.3632	77.4682	-	38.1628	31.624	-
MdSAUR73	MD10G1202100	0.909342	4.2743	-	3.7644	0.353735	-
MdSAUR74	MD10G1204800	7.25757	6.26539	-	2.51054	4.71521	-
MdSAUR75	MD11G1145300	0	0	-	0	0	-
MdSAUR76	MD12G1027600	0.178201	0.76901	-	0.333378	0.184619	-
MdSAUR77	MD12G1088000	0	0	-	0	0	-
MdSAUR78	MD12G1088100	0	0	-	0	0	-
MdSAUR79	MD12G1088200	0	0	-	0	0	-
MdSAUR80	MD12G1097400	0.299287	1.07462	-	0	0	-
MdSAUR81	MD12G1098500	0	0	-	0	0	-
MdSAUR82	MD12G1113400	27.7187	17.148	-	20.6393	20.1895	-
MdSAUR83	MD12G1115800	0	0	-	0	0	-
MdSAUR84	MD13G1123500	1.77215	2.84626	-	2.53603	1.33239	-
MdSAUR85	MD13G1235900	0	0	-	0	0	-
MdSAUR86	MD14G1028000	0.0991273	0.896502	-	0.231528	0.151183	-
MdSAUR87	MD14G1152100	1.99531	2.20758	-	1.15488	2.05248	-
MdSAUR88	MD15G1014200	7.85236	9.90484	-	10.9733	19.0493	-
MdSAUR89	MD15G1014300	3.82608	4.12357	-	2.23519	2.15913	-
MdSAUR90	MD15G1102700	0.208292	0	-	0.852827	1.07575	-
MdSAUR91	MD15G1222900	0.902298	1.13806	-	7.8473	7.57483	-
MdSAUR92	MD15G1223100	7.18435	14.8823	-	2.0554	2.53605	-
MdSAUR93	MD15G1246800	2.13673	2.30376	-	0.626026	1.18423	-
MdSAUR94	MD16G1124300	5.52077	7.97418	-	13.1727	13.0612	-
MdSAUR95	MD16G1240600	1.26697	2.22736	-	5.15426	4.57588	-
MdSAUR96	MD17G1161400	0.0289943	0.080346	-	4.10315	7.27482	-
Note： Data of gene expressions were extracted from RNA-seq database. - indicated no significant difference in expression level
