# Supplementary material for: Analysis of the Small Auxin-Up RNA (SAUR) Genes Regulating Root Growth Angle (RGA) in Apple
Source: Genes (Basel). 2022 Nov 15;13(11):2121. doi: 10.3390/genes13112121 (PMC9690538; doi:10.3390/genes13112121)
Supplement: Supplementary file 1 [file genes-13-02121-s001.zip › Table S3-R.xls]

## Sheet: Table S3
Table S3 Co-expressed network analysis between MdSAURs and regulatory proteins.
SAUR genes	IDs of SAUR gene	IDs of co-expressed gene	Annotation	PCC	Relationship
MdSAUR2	MD00G1036600	MD15G1410800	Chaperone DnaJ-domain superfamily protein	0.93	positive
MdSAUR2	MD00G1036600	MD06G1023500	phosphoribulokinase	0.92	positive
MdSAUR2	MD00G1036600	MD04G1246200	thioredoxin F2	0.91	positive
MdSAUR2	MD00G1036600	MD15G1285700	F-box/RNI-like superfamily protein	0.91	positive
MdSAUR2	MD00G1036600	MD16G1006000	Protein of unknown function	0.91	positive
MdSAUR2	MD00G1036600	MD05G1234000	Phosphoglycerate kinase family protein	0.91	positive
MdSAUR2	MD00G1036600	MD02G1308600	RNA binding	0.91	positive
MdSAUR2	MD00G1036600	MD01G1209300	Protein of unknown function (DUF3464)	0.91	positive
MdSAUR2	MD00G1036600	MD05G1112700	peroxisomal NAD-malate dehydrogenase 1	0.9	positive
MdSAUR2	MD00G1036600	MD09G1209800	D-isomer specific 2-hydroxyacid dehydrogenase family protein	0.9	positive
MdSAUR2	MD00G1036600	MD10G1301100	HAL2-like	0.9	positive
MdSAUR2	MD00G1036600	MD11G1008100	ACD1-like	0.9	positive
MdSAUR2	MD00G1036600	MD07G1289900	S-adenosyl-L-methionine-dependent methyltransferases superfamily protein	0.9	positive
MdSAUR2	MD00G1036600	MD15G1064800	Protein of unknown function	0.9	positive
MdSAUR2	MD00G1036600	MD04G1222500	Ribose 5-phosphate isomerase	0.9	positive
MdSAUR2	MD00G1036600	MD15G1189200	ATP binding	0.9	positive
MdSAUR2	MD00G1036600	MD03G1292800	nuclear encoded CLP protease 5	0.9	positive
MdSAUR2	MD00G1036600	MD03G1235600	Protein of unknown function	0.9	positive
MdSAUR2	MD00G1036600	MD03G1168700	alanine:glyoxylate aminotransferase	0.9	positive
MdSAUR2	MD00G1036600	MD06G1006500	glyceraldehyde-3-phosphate dehydrogenase B subunit	0.9	positive
MdSAUR2	MD00G1036600	MD17G1123800	photosystem I light harvesting complex gene 3	0.9	positive
MdSAUR60	MD10G1060100	MD15G1216400	germin 3	0.93	positive
MdSAUR60	MD10G1060100	MD02G1223300	ferredoxin-related	0.93	positive
MdSAUR60	MD10G1060100	MD06G1132900	--	0.92	positive
MdSAUR60	MD10G1060100	MD02G1223400	GroES-like family protein	0.92	positive
MdSAUR60	MD10G1060100	MD16G1075700	basic helix-loop-helix (bHLH) DNA-binding superfamily protein	0.92	positive
MdSAUR60	MD10G1060100	MD05G1345800	Peroxidase superfamily protein	0.91	positive
MdSAUR60	MD10G1060100	MD02G1143700	Glycosyl hydrolase superfamily protein	0.91	positive
MdSAUR60	MD10G1060100	MD02G1030200	Protein of unknown function	0.91	positive
MdSAUR60	MD10G1060100	MD03G1004500	related to AP2 11	0.91	positive
MdSAUR60	MD10G1060100	MD09G1116400	GDSL-like Lipase/Acylhydrolase superfamily protein	0.91	positive
MdSAUR60	MD10G1060100	MD06G1035600	Tetraspanin family protein	0.91	positive
MdSAUR60	MD10G1060100	MD15G1216500	germin 3	0.91	positive
MdSAUR60	MD10G1060100	MD13G1210800	HR-like lesion-inducing protein-related	0.91	positive
MdSAUR60	MD10G1060100	MD12G1110000	Protein of unknown function	0.91	positive
MdSAUR60	MD10G1060100	MD00G1125200	--	0.91	positive
MdSAUR60	MD10G1060100	MD10G1171100	GDSL-like Lipase/Acylhydrolase superfamily protein	0.91	positive
MdSAUR60	MD10G1060100	MD15G1152400	Leucine-rich repeat protein kinase family protein	0.91	positive
MdSAUR60	MD10G1060100	MD11G1110400	Protein of unknown function	0.9	positive
MdSAUR60	MD10G1060100	MD08G1215700	GDSL-like Lipase/Acylhydrolase superfamily protein	0.9	positive
MdSAUR60	MD10G1060100	MD07G1219100	Leucine-rich repeat protein kinase family protein	0.9	positive
MdSAUR60	MD10G1060100	MD08G1126200	Cellulose-synthase-like C5	0.9	positive
MdSAUR60	MD10G1060100	MD03G1288100	Plant invertase/pectin methylesterase inhibitor superfamily protein	0.9	positive
MdSAUR60	MD10G1060100	MD01G1121000	Protein of unknown function (DUF674)	0.9	positive
MdSAUR60	MD10G1060100	MD00G1050500	oxidoreductases	0.9	positive
MdSAUR60	MD10G1060100	MD07G1155200	Protein of unknown function	0.9	positive
MdSAUR60	MD10G1060100	MD10G1060500	SAUR-like auxin-responsive protein family	0.9	positive
MdSAUR60	MD10G1060100	MD10G1060300	SAUR-like auxin-responsive protein family	0.9	positive
MdSAUR60	MD10G1060100	MD06G1006300	expressed protein localized to the inner membrane of the chloroplast.	0.9	positive
MdSAUR62	MD10G1060300	MD10G1060500	SAUR-like auxin-responsive protein family	0.97	positive
MdSAUR62	MD10G1060300	MD02G1223400	GroES-like family protein	0.95	positive
MdSAUR62	MD10G1060300	MD09G1116400	GDSL-like Lipase/Acylhydrolase superfamily protein	0.94	positive
MdSAUR62	MD10G1060300	MD06G1132900	--	0.93	positive
MdSAUR62	MD10G1060300	MD16G1075700	basic helix-loop-helix (bHLH) DNA-binding superfamily protein	0.93	positive
MdSAUR62	MD10G1060300	MD10G1186400	2-oxoglutarate (2OG) and Fe(II)-dependent oxygenase superfamily protein	0.93	positive
MdSAUR62	MD10G1060300	MD10G1161700	endoplasmic reticulum retention defective 2B	0.93	positive
MdSAUR62	MD10G1060300	MD02G1223300	ferredoxin-related	0.93	positive
MdSAUR62	MD10G1060300	MD01G1121100	Protein of unknown function (DUF674)	0.93	positive
MdSAUR62	MD10G1060300	MD13G1061200	serine carboxypeptidase-like 20	0.93	positive
MdSAUR62	MD10G1060300	MD06G1006300	expressed protein localized to the inner membrane of the chloroplast.	0.92	positive
MdSAUR62	MD10G1060300	MD00G1050600	embryo defective 1273	0.92	positive
MdSAUR62	MD10G1060300	MD15G1216400	germin 3	0.92	positive
MdSAUR62	MD10G1060300	MD10G1171100	GDSL-like Lipase/Acylhydrolase superfamily protein	0.92	positive
MdSAUR62	MD10G1060300	MD10G1283000	GDSL-like Lipase/Acylhydrolase superfamily protein	0.92	positive
MdSAUR62	MD10G1060300	MD02G1110900	Protein of unknown function (DUF3353)	0.91	positive
MdSAUR62	MD10G1060300	MD01G1121000	Protein of unknown function (DUF674)	0.91	positive
MdSAUR62	MD10G1060300	MD14G1238400	Zinc-binding ribosomal protein family protein	0.91	positive
MdSAUR62	MD10G1060300	MD06G1035600	Tetraspanin family protein	0.91	positive
MdSAUR62	MD10G1060300	MD15G1152400	Leucine-rich repeat protein kinase family protein	0.91	positive
MdSAUR62	MD10G1060300	MD14G1167800	chloroplast RNA-binding protein 31B	0.91	positive
MdSAUR62	MD10G1060300	MD08G1176600	Ribosomal protein L7Ae/L30e/S12e/Gadd45 family protein	0.91	positive
MdSAUR62	MD10G1060300	MD02G1030200	Protein of unknown function	0.91	positive
MdSAUR62	MD10G1060300	MD03G1288100	Plant invertase/pectin methylesterase inhibitor superfamily protein	0.91	positive
MdSAUR62	MD10G1060300	MD12G1044700	ribosomal protein 5B	0.91	positive
MdSAUR62	MD10G1060300	MD15G1184700	Protein of unknown function	0.9	positive
MdSAUR62	MD10G1060300	MD07G1151900	--	0.9	positive
MdSAUR62	MD10G1060300	MD10G1060100	SAUR-like auxin-responsive protein family	0.9	positive
MdSAUR62	MD10G1060300	MD15G1340400	Protein of unknown function	0.9	positive
MdSAUR69	MD10G1061000	MD15G1335800	Protein of unknown function (DUF3511)	0.95	positive
MdSAUR69	MD10G1061000	MD01G1207200	ferric reduction oxidase 4	0.95	positive
MdSAUR69	MD10G1061000	MD10G1253300	nuclear factor Y	0.93	positive
MdSAUR69	MD10G1061000	MD02G1206900	glycoprotease 1	0.93	positive
MdSAUR69	MD10G1061000	MD11G1150800	beta glucosidase 11	0.93	positive
MdSAUR69	MD10G1061000	MD17G1239600	pyrophosphorylase 6	0.92	positive
MdSAUR69	MD10G1061000	MD00G1133300	PLANT CADMIUM RESISTANCE 2	0.92	positive
MdSAUR69	MD10G1061000	MD07G1077600	RING/U-box superfamily protein	0.92	positive
MdSAUR69	MD10G1061000	MD11G1202000	Ribosomal protein S10p/S20e family protein	0.92	positive
MdSAUR69	MD10G1061000	MD09G1249200	CAAX amino terminal protease family protein	0.91	positive
MdSAUR69	MD10G1061000	MD03G1252100	Chalcone-flavanone isomerase family protein	0.91	positive
MdSAUR69	MD10G1061000	MD03G1207700	Ankyrin repeat family protein	0.91	positive
MdSAUR69	MD10G1061000	MD01G1076200	Protein of unknown function	0.91	positive
MdSAUR69	MD10G1061000	MD06G1140800	thylakoid lumenal 17.9 kDa protein	0.91	positive
MdSAUR69	MD10G1061000	MD00G1076800	inositol polyphosphate kinase 2 beta	0.91	positive
MdSAUR69	MD10G1061000	MD16G1178100	histidine-containing phosphotransmitter 1	0.91	positive
MdSAUR69	MD10G1061000	MD15G1098800	BURP domain-containing protein	0.91	positive
MdSAUR69	MD10G1061000	MD12G1150200	NAD(P)-linked oxidoreductase superfamily protein	0.91	positive
MdSAUR69	MD10G1061000	MD16G1182200	alpha/beta-Hydrolases superfamily protein	0.91	positive
MdSAUR69	MD10G1061000	MD15G1049500	YGGT family protein	0.91	positive
MdSAUR69	MD10G1061000	MD05G1113100	NAD(P)-linked oxidoreductase superfamily protein	0.91	positive
MdSAUR69	MD10G1061000	MD09G1259900	--	0.91	positive
MdSAUR69	MD10G1061000	MD03G1134700	PHYTOSULFOKINE 3 PRECURSOR	0.9	positive
MdSAUR69	MD10G1061000	MD01G1208900	Homeodomain-like superfamily protein	0.9	positive
MdSAUR69	MD10G1061000	MD03G1201200	Toll-Interleukin-Resistance (TIR) domain family protein	0.9	positive
MdSAUR69	MD10G1061000	MD16G1182500	ribonucleotide reductase 2A	0.9	positive
MdSAUR69	MD10G1061000	MD03G1187000	Ribosomal protein S10p/S20e family protein	0.9	positive
MdSAUR69	MD10G1061000	MD10G1320400	Protein of unknown function	0.9	positive
MdSAUR69	MD10G1061000	MD03G1189600	Calcium-dependent lipid-binding (CaLB domain) family protein	0.9	positive
MdSAUR69	MD10G1061000	MD02G1056800	basic helix-loop-helix (bHLH) DNA-binding superfamily protein	0.9	positive
MdSAUR69	MD10G1061000	MD08G1161200	response regulator 9	0.9	positive
MdSAUR71	MD10G1061300	MD10G1153200	stomagen	0.97	positive
MdSAUR71	MD10G1061300	MD02G1196800	subtilase family protein	0.96	positive
MdSAUR71	MD10G1061300	MD05G1163400	stomagen	0.96	positive
MdSAUR71	MD10G1061300	MD01G1040200	Pyridoxal phosphate (PLP)-dependent transferases superfamily protein	0.95	positive
MdSAUR71	MD10G1061300	MD03G1105400	Histone superfamily protein	0.95	positive
MdSAUR71	MD10G1061300	MD09G1250100	expansin B3	0.95	positive
MdSAUR71	MD10G1061300	MD05G1113700	SAUR-like auxin-responsive protein family	0.95	positive
MdSAUR71	MD10G1061300	MD12G1252200	GDSL-like Lipase/Acylhydrolase superfamily protein	0.95	positive
MdSAUR71	MD10G1061300	MD17G1245300	Protein of unknown function	0.95	positive
MdSAUR71	MD10G1061300	MD13G1231000	Pectin lyase-like superfamily protein	0.95	positive
MdSAUR71	MD10G1061300	MD08G1092900	CYCLIN D3	0.95	positive
MdSAUR71	MD10G1061300	MD03G1222300	Cyclophilin-like peptidyl-prolyl cis-trans isomerase family protein	0.94	positive
MdSAUR71	MD10G1061300	MD04G1234300	GDSL-like Lipase/Acylhydrolase superfamily protein	0.94	positive
MdSAUR71	MD10G1061300	MD17G1079900	cell wall protein precursor	0.94	positive
MdSAUR71	MD10G1061300	MD14G1106500	plasma membrane intrinsic protein 1	0.94	positive
MdSAUR71	MD10G1061300	MD08G1221300	Chloroplast-targeted copper chaperone protein	0.94	positive
MdSAUR71	MD10G1061300	MD08G1215700	GDSL-like Lipase/Acylhydrolase superfamily protein	0.94	positive
MdSAUR71	MD10G1061300	MD17G1242600	expansin B3	0.94	positive
MdSAUR71	MD10G1061300	MD06G1035600	Tetraspanin family protein	0.94	positive
MdSAUR71	MD10G1061300	MD10G1122000	Glycosyl hydrolase family 10 protein	0.94	positive
MdSAUR71	MD10G1061300	MD11G1027600	Histone superfamily protein	0.94	positive
MdSAUR71	MD10G1061300	MD14G1063100	uv-b-insensitive 4	0.94	positive
MdSAUR71	MD10G1061300	MD09G1089600	epidermal patterning factor 1	0.93	positive
MdSAUR71	MD10G1061300	MD11G1110400	Protein of unknown function	0.93	positive
MdSAUR71	MD10G1061300	MD05G1084700	O-acyltransferase (WSD1-like) family protein	0.93	positive
MdSAUR71	MD10G1061300	MD14G1130400	Protein with RING/U-box and TRAF-like domains	0.93	positive
MdSAUR71	MD10G1061300	MD00G1125200	--	0.93	positive
MdSAUR71	MD10G1061300	MD15G1356200	Pentatricopeptide repeat (PPR-like) superfamily protein	0.93	positive
MdSAUR71	MD10G1061300	MD12G1110000	Protein of unknown function	0.93	positive
MdSAUR71	MD10G1061300	MD03G1027500	Ankyrin repeat family protein	0.93	positive
MdSAUR71	MD10G1061300	MD03G1023100	Histone superfamily protein	0.93	positive
MdSAUR71	MD10G1061300	MD03G1004500	related to AP2 11	0.93	positive
MdSAUR71	MD10G1061300	MD10G1171100	GDSL-like Lipase/Acylhydrolase superfamily protein	0.93	positive
MdSAUR71	MD10G1061300	MD13G1129200	serine carboxypeptidase-like 45	0.92	positive
MdSAUR71	MD10G1061300	MD11G1027400	Histone superfamily protein	0.92	positive
MdSAUR71	MD10G1061300	MD03G1259100	chlorophyllase 1	0.92	positive
MdSAUR71	MD10G1061300	MD01G1089300	basic helix-loop-helix (bHLH) DNA-binding superfamily protein	0.92	positive
MdSAUR71	MD10G1061300	MD04G1049300	Protein of unknown function	0.92	positive
MdSAUR71	MD10G1061300	MD14G1024700	heat shock protein 70	0.92	positive
MdSAUR71	MD10G1061300	MD14G1035700	ovate family protein 6	0.92	positive
MdSAUR71	MD10G1061300	MD04G1016700	HXXXD-type acyl-transferase family protein	0.92	positive
MdSAUR71	MD10G1061300	MD04G1234800	GDSL-like Lipase/Acylhydrolase superfamily protein	0.92	positive
MdSAUR71	MD10G1061300	MD07G1155200	Protein of unknown function	0.92	positive
MdSAUR71	MD10G1061300	MD03G1265600	Protein of unknown function (DUF3049)	0.92	positive
MdSAUR71	MD10G1061300	MD03G1117800	Protein of unknown function	0.92	positive
MdSAUR71	MD10G1061300	MD11G1096600	ROTUNDIFOLIA like 5	0.92	positive
MdSAUR71	MD10G1061300	MD05G1349900	Protein of unknown function	0.92	positive
MdSAUR71	MD10G1061300	MD14G1131500	3-ketoacyl-acyl carrier protein synthase I	0.92	positive
MdSAUR71	MD10G1061300	MD06G1226700	S-adenosyl-L-methionine-dependent methyltransferases superfamily protein	0.91	positive
MdSAUR71	MD10G1061300	MD13G1201700	Protein of unknown function	0.91	positive
MdSAUR71	MD10G1061300	MD11G1083600	Protein of unknown function (DUF674)	0.91	positive
MdSAUR71	MD10G1061300	MD00G1200300	Histone superfamily protein	0.91	positive
MdSAUR71	MD10G1061300	MD17G1237600	O-acyltransferase (WSD1-like) family protein	0.91	positive
MdSAUR71	MD10G1061300	MD17G1124400	UDP-glucosyl transferase 85A7	0.91	positive
MdSAUR71	MD10G1061300	MD05G1008700	Protein of unknown function	0.91	positive
MdSAUR71	MD10G1061300	MD13G1044900	Eukaryotic aspartyl protease family protein	0.91	positive
MdSAUR71	MD10G1061300	MD04G1027600	Leucine-rich receptor-like protein kinase family protein	0.91	positive
MdSAUR71	MD10G1061300	MD14G1139300	Subtilase family protein	0.91	positive
MdSAUR71	MD10G1061300	MD03G1058700	transcription regulators	0.91	positive
MdSAUR71	MD10G1061300	MD10G1256900	Pyridoxal phosphate (PLP)-dependent transferases superfamily protein	0.9	positive
MdSAUR71	MD10G1061300	MD09G1044000	P-loop containing nucleoside triphosphate hydrolases superfamily protein	0.9	positive
MdSAUR71	MD10G1061300	MD00G1082300	Leucine-rich receptor-like protein kinase family protein	0.9	positive
MdSAUR71	MD10G1061300	MD13G1136100	Ribosomal L18p/L5e family protein	0.9	positive
MdSAUR71	MD10G1061300	MD11G1111600	Protein of unknown function	0.9	positive
MdSAUR71	MD10G1061300	MD09G1049300	basic helix-loop-helix (bHLH) DNA-binding family protein	0.9	positive
MdSAUR71	MD10G1061300	MD04G1247000	calreticulin 3	0.9	positive
MdSAUR71	MD10G1061300	MD13G1263700	--	0.9	positive
MdSAUR84	MD13G1123500	MD02G1086800	RING/U-box superfamily protein	0.98	positive
MdSAUR84	MD13G1123500	MD17G1230000	TRICHOME BIREFRINGENCE-LIKE 43	0.95	positive
MdSAUR84	MD13G1123500	MD13G1109300	HXXXD-type acyl-transferase family protein	0.94	positive
MdSAUR84	MD13G1123500	MD10G1255700	Plant protein of unknown function (DUF828) with plant pleckstrin homology-like region	0.94	positive
MdSAUR84	MD13G1123500	MD09G1048500	Polyvinylalcohol dehydrogenase	0.93	positive
MdSAUR84	MD13G1123500	MD12G1155800	Ctr copper transporter family	0.91	positive
MdSAUR84	MD13G1123500	MD17G1187100	--	0.91	positive
MdSAUR84	MD13G1123500	MD07G1000500	--	0.9	positive
MdSAUR84	MD13G1123500	MD10G1217000	organic cation/carnitine transporter 3	0.9	positive
MdSAUR84	MD13G1123500	MD13G1031000	Cytochrome P450 superfamily protein	0.9	positive
