# Supplementary material for: Analysis of the Small Auxin-Up RNA (SAUR) Genes Regulating Root Growth Angle (RGA) in Apple
Source: Genes (Basel). 2022 Nov 15;13(11):2121. doi: 10.3390/genes13112121 (PMC9690538; doi:10.3390/genes13112121)
Supplement: Supplementary file 1 [file genes-13-02121-s001.zip › Table S4-R.xls]

## Sheet: Table S4
Table S4 Primers of apple on 18 SAUR genes used for qRT-PCR
Name	Accession	Forward primer	Reverse primer
MdSAUR14	MD05G1051600	TTTAGTAGATGTCCCAAAAGGTT	CAAAGTATTCAAGCGAGAAGTGA
MdSAUR17	MD05G1052000	TTCCGTCTTCCATCTGTAATTCC	TCTTCTTCAGCCTCACTTAGCAA
MdSAUR18	MD05G1052100	CTTTTTCAAATACAACCAGAGGA	GCATTCAAGTGAGAAGTGAGATG
MdSAUR19	MD05G1052200	ATAACTTAGTAGATGTCCCAAAA	AAAACCGAGAAATAATATCAATG
MdSAUR2	MD00G1036600	AGAAATTTCCATCTGCACCTGCC	ATCAAACCCATACTCTTCCTCGG
MdSAUR21	MD05G1052400	TTGGGGAGAGACAGAAAAAACGG	GCGAGAAGTGAGATGAAGGAAAG
MdSAUR27	MD05G1113400	GTCTGAGCTTGCTATCGATCATC	TGAATCCAAACTTTTCCTCACTG
MdSAUR29	MD05G1113600	GCTCATGCCAAGCAGAAACTTCA	TATCCAAACTCTTCCTCAGCCTT
MdSAUR53	MD10G1059200	GGGATTCCGTCTTCCATCTGTAA	TCAGCCGCACTTAGCAAGTCTTG
MdSAUR56	MD10G1059500	GGAATTGTTAGCGCGAAGAGAAG	TGAGCAGGAAGTGAGATGATGGA
MdSAUR57	MD10G1059600	GTTTCCGATTGCCTGGTATTTTA	GGTGAGACCAAGGAAGGTGTCTT
MdSAUR58	MD10G1059700	TATGTTGGTGAGAGTGAGAAGCA	CAATCCACTACCCAATCATACTG
MdSAUR59	MD10G1059800	TTTTCAAATTCAAGTCAAGGAGC	AAGCGAGATACAAGATCAAGGAA
MdSAUR60	MD10G1060100	GCTAAGAAACTTTTTCGACGGTC	CTGCACTCAAGCGAGATATGAGA
MdSAUR61	MD10G1060200	GTTTCCGATTGCCTGGTATTTTA	GGTGAGACCAAGGAAGGTGTCTT
MdSAUR62	MD10G1060300	GTTTCCGTCGTCCAAGTGTAACT	ATCTTGTCTGCAGGGAATTGTTA
MdSAUR67	MD10G1060800	GGAATTGTTAGCGCCAAGAGAAG	CGGGAAGTGAGATGAAGGAAAGT
MdSAUR70	MD10G1061100	GGCTGGCTTGTTTTTTGGACTGA	CGGGAAGTGAGATGAAGGAAAGT
